# Supplementary material for: 3′-UTR Sequence of Exosomal NANOGP8 DNA as an Extracellular Vesicle-Localization Signal
Source: Int J Mol Sci. 2024 Jul 2;25(13):7294. doi: 10.3390/ijms25137294 (PMC11242200; doi:10.3390/ijms25137294)
Supplement: Supplementary file 1 [file ijms-25-07294-s001.zip]

Archive with 7 entries (7 files):
- S6.pdf
- S7.pdf
- S1.pdf
- S2.pdf
- S3.pdf
- S4.pdf
- S5.pdf
